# Supplementary material for: Long-COVID-19 in Asymptomatic, Non-Hospitalized, and Hospitalized Populations: A Cross-Sectional Study
Source: J Clin Med. 2023 Mar 30;12(7):2613. doi: 10.3390/jcm12072613 (PMC10095523; doi:10.3390/jcm12072613)
Supplement: Supplementary file 1 [file jcm-12-02613-s001.zip]

Archive with 1 entries (1 files):
- jcm-2235227-supplementary.pdf
